# Supplementary material for: Leveraging Deep Neural Networks for Estimating Vickers Hardness from Nanoindentation Hardness
Source: Materials (Basel). 2023 Dec 27;17(1):148. doi: 10.3390/ma17010148 (PMC10780037; doi:10.3390/ma17010148)
Supplement: Supplementary file 1 [file materials-17-00148-s001.zip]

Archive with 6 entries (6 files):
- 2nd_LSTM.py
- 2nd_Transformer.py
- 2nd_mlp.py
- first_HV.py
- first_Nano.py
- 2nd_CNN.py
